# Supplementary material for: A fragmented alignment method detects a putative phosphorylation site and a putative BRC repeat in the Drosophila melanogaster BRCA2 protein
Source: F1000Res. 2013 Oct 7;2:143. Originally published 2013 Jun 25. [Version 2] doi: 10.12688/f1000research.2-143.v2 (PMC3924952; doi:10.12688/f1000research.2-143.v2)
Supplement: UPDATE 1: BRCA2 sequence fragments and database of the output of FRAGAL for BRCA2 and HAT repeats for different organisms — SI.A.fasta: Fragments of the Drosophila melanogaster BRCA2 sequence of size 50 amino acids. SI.B.fasta : Fragments of the human BRCA2 sequence of size 50 acids. UPDATED DATABASE. Updated browsable database of the output of FRAGAL for BRCA2, HAT and two new repeats - BIR and TPR for different organisms. The results have been generated by varying two parameters - length of the fragments and the threshold %similarity value for a significant match in a fragment pair. The top level html file is fragal.html. [file f1000research-2-2460-s0000.tgz]

Archive with 3 entries (3 files):
- fragalDBVersion2.tgz
- SI.A.fasta
- SI.B.fasta
