# Supplementary material for: A fragmented alignment method detects a putative phosphorylation site and a putative BRC repeat in the Drosophila melanogaster BRCA2 protein
Source: F1000Res. 2013 Oct 7;2:143. Originally published 2013 Jun 25. [Version 2] doi: 10.12688/f1000research.2-143.v2 (PMC3924952; doi:10.12688/f1000research.2-143.v2)
Supplement: UPDATE 1: BRCA2 sequence fragments and database of the output of FRAGAL for BRCA2 and HAT repeats for different organisms — SI.A.fasta: Fragments of the Drosophila melanogaster BRCA2 sequence of size 50 amino acids. SI.B.fasta : Fragments of the human BRCA2 sequence of size 50 acids. UPDATED DATABASE. Updated browsable database of the output of FRAGAL for BRCA2, HAT and two new repeats - BIR and TPR for different organisms. The results have been generated by varying two parameters - length of the fragments and the threshold %similarity value for a significant match in a fragment pair. The top level html file is fragal.html. [file f1000research-2-2460-s0000.tgz › SI.A.fasta]

>A.1 
 MDQNGASGSHPNRLSQGRGAHARERGATVSAAANRSNIIDEMAKICEADR  
>A.2 
 PNRLSQGRGAHARERGATVSAAANRSNIIDEMAKICEADRQTFAIARRTR  
>A.3 
 HARERGATVSAAANRSNIIDEMAKICEADRQTFAIARRTRGHERLAVDNS  
>A.4 
 AAANRSNIIDEMAKICEADRQTFAIARRTRGHERLAVDNSDFVAVEDLIL  
>A.5 
 EMAKICEADRQTFAIARRTRGHERLAVDNSDFVAVEDLILSYAEPTPEDQ  
>A.6 
 QTFAIARRTRGHERLAVDNSDFVAVEDLILSYAEPTPEDQVEMIMSDFCS  
>A.7 
 GHERLAVDNSDFVAVEDLILSYAEPTPEDQVEMIMSDFCSSPTYAEDEDE  
>A.8 
 DFVAVEDLILSYAEPTPEDQVEMIMSDFCSSPTYAEDEDEPSHESEPWFR  
>A.9 
 SYAEPTPEDQVEMIMSDFCSSPTYAEDEDEPSHESEPWFRFRNKRIRTYS  
>A.10 
 VEMIMSDFCSSPTYAEDEDEPSHESEPWFRFRNKRIRTYSRKRDPKSHKA  
>A.11 
 SPTYAEDEDEPSHESEPWFRFRNKRIRTYSRKRDPKSHKAVQNEKRRGSS  
>A.12 
 PSHESEPWFRFRNKRIRTYSRKRDPKSHKAVQNEKRRGSSGLSVQRDLNT  
>A.13 
 FRNKRIRTYSRKRDPKSHKAVQNEKRRGSSGLSVQRDLNTSFTSMACDFD  
>A.14 
 RKRDPKSHKAVQNEKRRGSSGLSVQRDLNTSFTSMACDFDASSQKIHEVL  
>A.15 
 VQNEKRRGSSGLSVQRDLNTSFTSMACDFDASSQKIHEVLLNLSQYFSAT  
>A.16 
 GLSVQRDLNTSFTSMACDFDASSQKIHEVLLNLSQYFSATATASGPTPVP  
>A.17 
 SFTSMACDFDASSQKIHEVLLNLSQYFSATATASGPTPVPSQIDLPTEAR  
>A.18 
 ASSQKIHEVLLNLSQYFSATATASGPTPVPSQIDLPTEARQDSGDECFNA  
>A.19 
 LNLSQYFSATATASGPTPVPSQIDLPTEARQDSGDECFNAELENLRDDLL  
>A.20 
 ATASGPTPVPSQIDLPTEARQDSGDECFNAELENLRDDLLQSGFTFEASF  
>A.21 
 SQIDLPTEARQDSGDECFNAELENLRDDLLQSGFTFEASFYENEHEQEGP  
>A.22 
 QDSGDECFNAELENLRDDLLQSGFTFEASFYENEHEQEGPGTMADTIYGD  
>A.23 
 ELENLRDDLLQSGFTFEASFYENEHEQEGPGTMADTIYGDSMQSVPTTRL  
>A.24 
 QSGFTFEASFYENEHEQEGPGTMADTIYGDSMQSVPTTRLRLESGKRNVW  
>A.25 
 YENEHEQEGPGTMADTIYGDSMQSVPTTRLRLESGKRNVWSDADSTLKKA  
>A.26 
 GTMADTIYGDSMQSVPTTRLRLESGKRNVWSDADSTLKKADVEIAENKKL  
>A.27 
 SMQSVPTTRLRLESGKRNVWSDADSTLKKADVEIAENKKLLMGQTQAKNV  
>A.28 
 RLESGKRNVWSDADSTLKKADVEIAENKKLLMGQTQAKNVDIEENTNFIL  
>A.29 
 SDADSTLKKADVEIAENKKLLMGQTQAKNVDIEENTNFILEGIPLSEWLT  
>A.30 
 DVEIAENKKLLMGQTQAKNVDIEENTNFILEGIPLSEWLTPMELPEISKD  
>A.31 
 LMGQTQAKNVDIEENTNFILEGIPLSEWLTPMELPEISKDVIKHIPDKKL  
>A.32 
 DIEENTNFILEGIPLSEWLTPMELPEISKDVIKHIPDKKLKLEPSSQKEQ  
>A.33 
 EGIPLSEWLTPMELPEISKDVIKHIPDKKLKLEPSSQKEQKSSKDSNASK  
>A.34 
 PMELPEISKDVIKHIPDKKLKLEPSSQKEQKSSKDSNASKVRGASKQSCD  
>A.35 
 VIKHIPDKKLKLEPSSQKEQKSSKDSNASKVRGASKQSCDINTKNEGTTI  
>A.36 
 KLEPSSQKEQKSSKDSNASKVRGASKQSCDINTKNEGTTILDQPNAAEQE  
>A.37 
 KSSKDSNASKVRGASKQSCDINTKNEGTTILDQPNAAEQENLLNDGELLE  
>A.38 
 VRGASKQSCDINTKNEGTTILDQPNAAEQENLLNDGELLEEFLFNDWQPM  
>A.39 
 INTKNEGTTILDQPNAAEQENLLNDGELLEEFLFNDWQPMQCSNGPSTSK  
>A.40 
 LDQPNAAEQENLLNDGELLEEFLFNDWQPMQCSNGPSTSKNAIQGPKENI  
>A.41 
 NLLNDGELLEEFLFNDWQPMQCSNGPSTSKNAIQGPKENINSINLDDKEQ  
>A.42 
 EFLFNDWQPMQCSNGPSTSKNAIQGPKENINSINLDDKEQPEKQTPNKSQ  
>A.43 
 QCSNGPSTSKNAIQGPKENINSINLDDKEQPEKQTPNKSQTISSHQLNGI  
>A.44 
 NAIQGPKENINSINLDDKEQPEKQTPNKSQTISSHQLNGIRKKSFKFIEV  
>A.45 
 NSINLDDKEQPEKQTPNKSQTISSHQLNGIRKKSFKFIEVSEEMKIKGEE  
>A.46 
 PEKQTPNKSQTISSHQLNGIRKKSFKFIEVSEEMKIKGEEFVDKVVSGLY  
>A.47 
 TISSHQLNGIRKKSFKFIEVSEEMKIKGEEFVDKVVSGLYHFSHKCNLRT  
>A.48 
 RKKSFKFIEVSEEMKIKGEEFVDKVVSGLYHFSHKCNLRTEEYSDNHSQV  
>A.49 
 SEEMKIKGEEFVDKVVSGLYHFSHKCNLRTEEYSDNHSQVMESTQCAEFK  
>A.50 
 FVDKVVSGLYHFSHKCNLRTEEYSDNHSQVMESTQCAEFKSAPSKPIEIL  
>A.51 
 HFSHKCNLRTEEYSDNHSQVMESTQCAEFKSAPSKPIEILDGKETYNAIA  
>A.52 
 EEYSDNHSQVMESTQCAEFKSAPSKPIEILDGKETYNAIAKVDVGEINGK  
>A.53 
 MESTQCAEFKSAPSKPIEILDGKETYNAIAKVDVGEINGKFSPLNNDTIA  
>A.54 
 SAPSKPIEILDGKETYNAIAKVDVGEINGKFSPLNNDTIAEPEFCGFRTA  
>A.55 
 DGKETYNAIAKVDVGEINGKFSPLNNDTIAEPEFCGFRTASNKAIPISEK  
>A.56 
 KVDVGEINGKFSPLNNDTIAEPEFCGFRTASNKAIPISEKMKIKTAEFMA  
>A.57 
 FSPLNNDTIAEPEFCGFRTASNKAIPISEKMKIKTAEFMAEFQSKETIQQ  
>A.58 
 EPEFCGFRTASNKAIPISEKMKIKTAEFMAEFQSKETIQQNDYLVHQPND  
>A.59 
 SNKAIPISEKMKIKTAEFMAEFQSKETIQQNDYLVHQPNDKPTSVGLDTA  
>A.60 
 MKIKTAEFMAEFQSKETIQQNDYLVHQPNDKPTSVGLDTALKRSIESSEE  
>A.61 
 EFQSKETIQQNDYLVHQPNDKPTSVGLDTALKRSIESSEEMRSKASKLVV  
>A.62 
 NDYLVHQPNDKPTSVGLDTALKRSIESSEEMRSKASKLVVVDTTMREPHQ  
>A.63 
 KPTSVGLDTALKRSIESSEEMRSKASKLVVVDTTMREPHQPTLDPVCRDL  
>A.64 
 LKRSIESSEEMRSKASKLVVVDTTMREPHQPTLDPVCRDLNESQFFGFRT  
>A.65 
 MRSKASKLVVVDTTMREPHQPTLDPVCRDLNESQFFGFRTASNKAIEITE  
>A.66 
 VDTTMREPHQPTLDPVCRDLNESQFFGFRTASNKAIEITEAMEKRGAMFL  
>A.67 
 PTLDPVCRDLNESQFFGFRTASNKAIEITEAMEKRGAMFLAQSKATDQLN  
>A.68 
 NESQFFGFRTASNKAIEITEAMEKRGAMFLAQSKATDQLNGWQPSDFPDV  
>A.69 
 ASNKAIEITEAMEKRGAMFLAQSKATDQLNGWQPSDFPDVLPTSPNNEIH  
>A.70 
 AMEKRGAMFLAQSKATDQLNGWQPSDFPDVLPTSPNNEIHSINVENNKAV  
>A.71 
 AQSKATDQLNGWQPSDFPDVLPTSPNNEIHSINVENNKAVNTKTVSETEF  
>A.72 
 GWQPSDFPDVLPTSPNNEIHSINVENNKAVNTKTVSETEFFGFRTASNKG  
>A.73 
 LPTSPNNEIHSINVENNKAVNTKTVSETEFFGFRTASNKGIVISENTKIK  
>A.74 
 SINVENNKAVNTKTVSETEFFGFRTASNKGIVISENTKIKVAQFMSEFQA  
>A.75 
 NTKTVSETEFFGFRTASNKGIVISENTKIKVAQFMSEFQAADASTDSNQP  
>A.76 
 FGFRTASNKGIVISENTKIKVAQFMSEFQAADASTDSNQPTVISEESRNI  
>A.77 
 IVISENTKIKVAQFMSEFQAADASTDSNQPTVISEESRNIDAKFVDEAAA  
>A.78 
 VAQFMSEFQAADASTDSNQPTVISEESRNIDAKFVDEAAAEDSANKPTFC  
>A.79 
 ADASTDSNQPTVISEESRNIDAKFVDEAAAEDSANKPTFCNVQSLKNTSD  
>A.80 
 TVISEESRNIDAKFVDEAAAEDSANKPTFCNVQSLKNTSDIEHFKHDFFV  
>A.81 
 DAKFVDEAAAEDSANKPTFCNVQSLKNTSDIEHFKHDFFVEHSAKEEHPL  
>A.82 
 EDSANKPTFCNVQSLKNTSDIEHFKHDFFVEHSAKEEHPLCSQPLVRTPR  
>A.83 
 NVQSLKNTSDIEHFKHDFFVEHSAKEEHPLCSQPLVRTPRRSQEIHSSLS  
>A.84 
 IEHFKHDFFVEHSAKEEHPLCSQPLVRTPRRSQEIHSSLSQLAGKSPLDQ  
>A.85 
 EHSAKEEHPLCSQPLVRTPRRSQEIHSSLSQLAGKSPLDQATKKSVIARR  
>A.86 
 CSQPLVRTPRRSQEIHSSLSQLAGKSPLDQATKKSVIARRNLLSLKRKRK  
>A.87 
 RSQEIHSSLSQLAGKSPLDQATKKSVIARRNLLSLKRKRKIILSTETSTS  
>A.88 
 QLAGKSPLDQATKKSVIARRNLLSLKRKRKIILSTETSTSCALPTMERFA  
>A.89 
 ATKKSVIARRNLLSLKRKRKIILSTETSTSCALPTMERFAPKPSSTSTPL  
>A.90 
 NLLSLKRKRKIILSTETSTSCALPTMERFAPKPSSTSTPLADRDLNRSKD  
>A.91 
 IILSTETSTSCALPTMERFAPKPSSTSTPLADRDLNRSKDCTKNRQDAED  
>A.92 
 CALPTMERFAPKPSSTSTPLADRDLNRSKDCTKNRQDAEDMSPICMQPKK  
>A.93 
 PKPSSTSTPLADRDLNRSKDCTKNRQDAEDMSPICMQPKKSRRLGLSRSR  
