# Supplementary material for: A fragmented alignment method detects a putative phosphorylation site and a putative BRC repeat in the Drosophila melanogaster BRCA2 protein
Source: F1000Res. 2013 Oct 7;2:143. Originally published 2013 Jun 25. [Version 2] doi: 10.12688/f1000research.2-143.v2 (PMC3924952; doi:10.12688/f1000research.2-143.v2)
Supplement: UPDATE 1: BRCA2 sequence fragments and database of the output of FRAGAL for BRCA2 and HAT repeats for different organisms — SI.A.fasta: Fragments of the Drosophila melanogaster BRCA2 sequence of size 50 amino acids. SI.B.fasta : Fragments of the human BRCA2 sequence of size 50 acids. UPDATED DATABASE. Updated browsable database of the output of FRAGAL for BRCA2, HAT and two new repeats - BIR and TPR for different organisms. The results have been generated by varying two parameters - length of the fragments and the threshold %similarity value for a significant match in a fragment pair. The top level html file is fragal.html. [file f1000research-2-2460-s0000.tgz › SI.B.fasta]

>B.1 
 MPIGSKERPTFFEIFKTRCNKADLGPISLNWFEELSSEAPPYNSEPAEES  
>B.2 
 FFEIFKTRCNKADLGPISLNWFEELSSEAPPYNSEPAEESEHKNNNYEPN  
>B.3 
 KADLGPISLNWFEELSSEAPPYNSEPAEESEHKNNNYEPNLFKTPQRKPS  
>B.4 
 WFEELSSEAPPYNSEPAEESEHKNNNYEPNLFKTPQRKPSYNQLASTPII  
>B.5 
 PYNSEPAEESEHKNNNYEPNLFKTPQRKPSYNQLASTPIIFKEQGLTLPL  
>B.6 
 EHKNNNYEPNLFKTPQRKPSYNQLASTPIIFKEQGLTLPLYQSPVKELDK  
>B.7 
 LFKTPQRKPSYNQLASTPIIFKEQGLTLPLYQSPVKELDKFKLDLGRNVP  
>B.8 
 YNQLASTPIIFKEQGLTLPLYQSPVKELDKFKLDLGRNVPNSRHKSLRTV  
>B.9 
 FKEQGLTLPLYQSPVKELDKFKLDLGRNVPNSRHKSLRTVKTKMDQADDV  
>B.10 
 YQSPVKELDKFKLDLGRNVPNSRHKSLRTVKTKMDQADDVSCPLLNSCLS  
>B.11 
 FKLDLGRNVPNSRHKSLRTVKTKMDQADDVSCPLLNSCLSESPVVLQCTH  
>B.12 
 NSRHKSLRTVKTKMDQADDVSCPLLNSCLSESPVVLQCTHVTPQRDKSVV  
>B.13 
 KTKMDQADDVSCPLLNSCLSESPVVLQCTHVTPQRDKSVVCGSLFHTPKF  
>B.14 
 SCPLLNSCLSESPVVLQCTHVTPQRDKSVVCGSLFHTPKFVKGRQTPKHI  
>B.15 
 ESPVVLQCTHVTPQRDKSVVCGSLFHTPKFVKGRQTPKHISESLGAEVDP  
>B.16 
 VTPQRDKSVVCGSLFHTPKFVKGRQTPKHISESLGAEVDPDMSWSSSLAT  
>B.17 
 CGSLFHTPKFVKGRQTPKHISESLGAEVDPDMSWSSSLATPPTLSSTVLI  
>B.18 
 VKGRQTPKHISESLGAEVDPDMSWSSSLATPPTLSSTVLIVRNEEASETV  
>B.19 
 SESLGAEVDPDMSWSSSLATPPTLSSTVLIVRNEEASETVFPHDTTANVK  
>B.20 
 DMSWSSSLATPPTLSSTVLIVRNEEASETVFPHDTTANVKSYFSNHDESL  
>B.21 
 PPTLSSTVLIVRNEEASETVFPHDTTANVKSYFSNHDESLKKNDRFIASV  
>B.22 
 VRNEEASETVFPHDTTANVKSYFSNHDESLKKNDRFIASVTDSENTNQRE  
>B.23 
 FPHDTTANVKSYFSNHDESLKKNDRFIASVTDSENTNQREAASHGFGKTS  
>B.24 
 SYFSNHDESLKKNDRFIASVTDSENTNQREAASHGFGKTSGNSFKVNSCK  
>B.25 
 KKNDRFIASVTDSENTNQREAASHGFGKTSGNSFKVNSCKDHIGKSMPNV  
>B.26 
 TDSENTNQREAASHGFGKTSGNSFKVNSCKDHIGKSMPNVLEDEVYETVV  
>B.27 
 AASHGFGKTSGNSFKVNSCKDHIGKSMPNVLEDEVYETVVDTSEEDSFSL  
>B.28 
 GNSFKVNSCKDHIGKSMPNVLEDEVYETVVDTSEEDSFSLCFSKCRTKNL  
>B.29 
 DHIGKSMPNVLEDEVYETVVDTSEEDSFSLCFSKCRTKNLQKVRTSKTRK  
>B.30 
 LEDEVYETVVDTSEEDSFSLCFSKCRTKNLQKVRTSKTRKKIFHEANADE  
>B.31 
 DTSEEDSFSLCFSKCRTKNLQKVRTSKTRKKIFHEANADECEKSKNQVKE  
>B.32 
 CFSKCRTKNLQKVRTSKTRKKIFHEANADECEKSKNQVKEKYSFVSEVEP  
>B.33 
 QKVRTSKTRKKIFHEANADECEKSKNQVKEKYSFVSEVEPNDTDPLDSNV  
>B.34 
 KIFHEANADECEKSKNQVKEKYSFVSEVEPNDTDPLDSNVAHQKPFESGS  
>B.35 
 CEKSKNQVKEKYSFVSEVEPNDTDPLDSNVAHQKPFESGSDKISKEVVPS  
>B.36 
 KYSFVSEVEPNDTDPLDSNVAHQKPFESGSDKISKEVVPSLACEWSQLTL  
>B.37 
 NDTDPLDSNVAHQKPFESGSDKISKEVVPSLACEWSQLTLSGLNGAQMEK  
>B.38 
 AHQKPFESGSDKISKEVVPSLACEWSQLTLSGLNGAQMEKIPLLHISSCD  
>B.39 
 DKISKEVVPSLACEWSQLTLSGLNGAQMEKIPLLHISSCDQNISEKDLLD  
>B.40 
 LACEWSQLTLSGLNGAQMEKIPLLHISSCDQNISEKDLLDTENKRKKDFL  
>B.41 
 SGLNGAQMEKIPLLHISSCDQNISEKDLLDTENKRKKDFLTSENSLPRIS  
>B.42 
 IPLLHISSCDQNISEKDLLDTENKRKKDFLTSENSLPRISSLPKSEKPLN  
>B.43 
 QNISEKDLLDTENKRKKDFLTSENSLPRISSLPKSEKPLNEETVVNKRDE  
>B.44 
 TENKRKKDFLTSENSLPRISSLPKSEKPLNEETVVNKRDEEQHLESHTDC  
>B.45 
 TSENSLPRISSLPKSEKPLNEETVVNKRDEEQHLESHTDCILAVKQAISG  
>B.46 
 SLPKSEKPLNEETVVNKRDEEQHLESHTDCILAVKQAISGTSPVASSFQG  
>B.47 
 EETVVNKRDEEQHLESHTDCILAVKQAISGTSPVASSFQGIKKSIFRIRE  
>B.48 
 EQHLESHTDCILAVKQAISGTSPVASSFQGIKKSIFRIRESPKETFNASF  
>B.49 
 ILAVKQAISGTSPVASSFQGIKKSIFRIRESPKETFNASFSGHMTDPNFK  
>B.50 
 TSPVASSFQGIKKSIFRIRESPKETFNASFSGHMTDPNFKKETEASESGL  
>B.51 
 IKKSIFRIRESPKETFNASFSGHMTDPNFKKETEASESGLEIHTVCSQKE  
>B.52 
 SPKETFNASFSGHMTDPNFKKETEASESGLEIHTVCSQKEDSLCPNLIDN  
>B.53 
 SGHMTDPNFKKETEASESGLEIHTVCSQKEDSLCPNLIDNGSWPATTTQN  
>B.54 
 KETEASESGLEIHTVCSQKEDSLCPNLIDNGSWPATTTQNSVALKNAGLI  
>B.55 
 EIHTVCSQKEDSLCPNLIDNGSWPATTTQNSVALKNAGLISTLKKKTNKF  
>B.56 
 DSLCPNLIDNGSWPATTTQNSVALKNAGLISTLKKKTNKFIYAIHDETFY  
>B.57 
 GSWPATTTQNSVALKNAGLISTLKKKTNKFIYAIHDETFYKGKKIPKDQK  
>B.58 
 SVALKNAGLISTLKKKTNKFIYAIHDETFYKGKKIPKDQKSELINCSAQF  
>B.59 
 STLKKKTNKFIYAIHDETFYKGKKIPKDQKSELINCSAQFEANAFEAPLT  
>B.60 
 IYAIHDETFYKGKKIPKDQKSELINCSAQFEANAFEAPLTFANADSGLLH  
>B.61 
 KGKKIPKDQKSELINCSAQFEANAFEAPLTFANADSGLLHSSVKRSCSQN  
>B.62 
 SELINCSAQFEANAFEAPLTFANADSGLLHSSVKRSCSQNDSEEPTLSLT  
>B.63 
 EANAFEAPLTFANADSGLLHSSVKRSCSQNDSEEPTLSLTSSFGTILRKC  
>B.64 
 FANADSGLLHSSVKRSCSQNDSEEPTLSLTSSFGTILRKCSRNETCSNNT  
>B.65 
 SSVKRSCSQNDSEEPTLSLTSSFGTILRKCSRNETCSNNTVISQDLDYKE  
>B.66 
 DSEEPTLSLTSSFGTILRKCSRNETCSNNTVISQDLDYKEAKCNKEKLQL  
>B.67 
 SSFGTILRKCSRNETCSNNTVISQDLDYKEAKCNKEKLQLFITPEADSLS  
>B.68 
 SRNETCSNNTVISQDLDYKEAKCNKEKLQLFITPEADSLSCLQEGQCEND  
>B.69 
 VISQDLDYKEAKCNKEKLQLFITPEADSLSCLQEGQCENDPKSKKVSDIK  
>B.70 
 AKCNKEKLQLFITPEADSLSCLQEGQCENDPKSKKVSDIKEEVLAAACHP  
>B.71 
 FITPEADSLSCLQEGQCENDPKSKKVSDIKEEVLAAACHPVQHSKVEYSD  
>B.72 
 CLQEGQCENDPKSKKVSDIKEEVLAAACHPVQHSKVEYSDTDFQSQKSLL  
>B.73 
 PKSKKVSDIKEEVLAAACHPVQHSKVEYSDTDFQSQKSLLYDHENASTLI  
>B.74 
 EEVLAAACHPVQHSKVEYSDTDFQSQKSLLYDHENASTLILTPTSKDVLS  
>B.75 
 VQHSKVEYSDTDFQSQKSLLYDHENASTLILTPTSKDVLSNLVMISRGKE  
>B.76 
 TDFQSQKSLLYDHENASTLILTPTSKDVLSNLVMISRGKESYKMSDKLKG  
>B.77 
 YDHENASTLILTPTSKDVLSNLVMISRGKESYKMSDKLKGNNYESDVELT  
>B.78 
 LTPTSKDVLSNLVMISRGKESYKMSDKLKGNNYESDVELTKNIPMEKNQD  
>B.79 
 NLVMISRGKESYKMSDKLKGNNYESDVELTKNIPMEKNQDVCALNENYKN  
>B.80 
 SYKMSDKLKGNNYESDVELTKNIPMEKNQDVCALNENYKNVELLPPEKYM  
>B.81 
 NNYESDVELTKNIPMEKNQDVCALNENYKNVELLPPEKYMRVASPSRKVQ  
>B.82 
 KNIPMEKNQDVCALNENYKNVELLPPEKYMRVASPSRKVQFNQNTNLRVI  
>B.83 
 VCALNENYKNVELLPPEKYMRVASPSRKVQFNQNTNLRVIQKNQEETTSI  
>B.84 
 VELLPPEKYMRVASPSRKVQFNQNTNLRVIQKNQEETTSISKITVNPDSE  
>B.85 
 RVASPSRKVQFNQNTNLRVIQKNQEETTSISKITVNPDSEELFSDNENNF  
>B.86 
 FNQNTNLRVIQKNQEETTSISKITVNPDSEELFSDNENNFVFQVANERNN  
>B.87 
 QKNQEETTSISKITVNPDSEELFSDNENNFVFQVANERNNLALGNTKELH  
>B.88 
 SKITVNPDSEELFSDNENNFVFQVANERNNLALGNTKELHETDLTCVNEP  
>B.89 
 ELFSDNENNFVFQVANERNNLALGNTKELHETDLTCVNEPIFKNSTMVLY  
>B.90 
 VFQVANERNNLALGNTKELHETDLTCVNEPIFKNSTMVLYGDTGDKQATQ  
>B.91 
 LALGNTKELHETDLTCVNEPIFKNSTMVLYGDTGDKQATQVSIKKDLVYV  
>B.92 
 ETDLTCVNEPIFKNSTMVLYGDTGDKQATQVSIKKDLVYVLAEENKNSVK  
>B.93 
 IFKNSTMVLYGDTGDKQATQVSIKKDLVYVLAEENKNSVKQHIKMTLGQD  
>B.94 
 GDTGDKQATQVSIKKDLVYVLAEENKNSVKQHIKMTLGQDLKSDISLNID  
>B.95 
 VSIKKDLVYVLAEENKNSVKQHIKMTLGQDLKSDISLNIDKIPEKNNDYM  
>B.96 
 LAEENKNSVKQHIKMTLGQDLKSDISLNIDKIPEKNNDYMNKWAGLLGPI  
>B.97 
 QHIKMTLGQDLKSDISLNIDKIPEKNNDYMNKWAGLLGPISNHSFGGSFR  
>B.98 
 LKSDISLNIDKIPEKNNDYMNKWAGLLGPISNHSFGGSFRTASNKEIKLS  
>B.99 
 KIPEKNNDYMNKWAGLLGPISNHSFGGSFRTASNKEIKLSEHNIKKSKMF  
>B.100 
 NKWAGLLGPISNHSFGGSFRTASNKEIKLSEHNIKKSKMFFKDIEEQYPT  
>B.101 
 SNHSFGGSFRTASNKEIKLSEHNIKKSKMFFKDIEEQYPTSLACVEIVNT  
>B.102 
 TASNKEIKLSEHNIKKSKMFFKDIEEQYPTSLACVEIVNTLALDNQKKLS  
>B.103 
 EHNIKKSKMFFKDIEEQYPTSLACVEIVNTLALDNQKKLSKPQSINTVSA  
>B.104 
 FKDIEEQYPTSLACVEIVNTLALDNQKKLSKPQSINTVSAHLQSSVVVSD  
>B.105 
 SLACVEIVNTLALDNQKKLSKPQSINTVSAHLQSSVVVSDCKNSHITPQM  
>B.106 
 LALDNQKKLSKPQSINTVSAHLQSSVVVSDCKNSHITPQMLFSKQDFNSN  
>B.107 
 KPQSINTVSAHLQSSVVVSDCKNSHITPQMLFSKQDFNSNHNLTPSQKAE  
>B.108 
 HLQSSVVVSDCKNSHITPQMLFSKQDFNSNHNLTPSQKAEITELSTILEE  
>B.109 
 CKNSHITPQMLFSKQDFNSNHNLTPSQKAEITELSTILEESGSQFEFTQF  
>B.110 
 LFSKQDFNSNHNLTPSQKAEITELSTILEESGSQFEFTQFRKPSYILQKS  
>B.111 
 HNLTPSQKAEITELSTILEESGSQFEFTQFRKPSYILQKSTFEVPENQMT  
>B.112 
 ITELSTILEESGSQFEFTQFRKPSYILQKSTFEVPENQMTILKTTSEECR  
>B.113 
 SGSQFEFTQFRKPSYILQKSTFEVPENQMTILKTTSEECRDADLHVIMNA  
>B.114 
 RKPSYILQKSTFEVPENQMTILKTTSEECRDADLHVIMNAPSIGQVDSSK  
>B.115 
 TFEVPENQMTILKTTSEECRDADLHVIMNAPSIGQVDSSKQFEGTVEIKR  
>B.116 
 ILKTTSEECRDADLHVIMNAPSIGQVDSSKQFEGTVEIKRKFAGLLKNDC  
>B.117 
 DADLHVIMNAPSIGQVDSSKQFEGTVEIKRKFAGLLKNDCNKSASGYLTD  
>B.118 
 PSIGQVDSSKQFEGTVEIKRKFAGLLKNDCNKSASGYLTDENEVGFRGFY  
>B.119 
 QFEGTVEIKRKFAGLLKNDCNKSASGYLTDENEVGFRGFYSAHGTKLNVS  
>B.120 
 KFAGLLKNDCNKSASGYLTDENEVGFRGFYSAHGTKLNVSTEALQKAVKL  
>B.121 
 NKSASGYLTDENEVGFRGFYSAHGTKLNVSTEALQKAVKLFSDIENISEE  
>B.122 
 ENEVGFRGFYSAHGTKLNVSTEALQKAVKLFSDIENISEETSAEVHPISL  
>B.123 
 SAHGTKLNVSTEALQKAVKLFSDIENISEETSAEVHPISLSSSKCHDSVV  
>B.124 
 TEALQKAVKLFSDIENISEETSAEVHPISLSSSKCHDSVVSMFKIENHND  
>B.125 
 FSDIENISEETSAEVHPISLSSSKCHDSVVSMFKIENHNDKTVSEKNNKC  
>B.126 
 TSAEVHPISLSSSKCHDSVVSMFKIENHNDKTVSEKNNKCQLILQNNIEM  
>B.127 
 SSSKCHDSVVSMFKIENHNDKTVSEKNNKCQLILQNNIEMTTGTFVEEIT  
>B.128 
 SMFKIENHNDKTVSEKNNKCQLILQNNIEMTTGTFVEEITENYKRNTENE  
>B.129 
 KTVSEKNNKCQLILQNNIEMTTGTFVEEITENYKRNTENEDNKYTAASRN  
>B.130 
 QLILQNNIEMTTGTFVEEITENYKRNTENEDNKYTAASRNSHNLEFDGSD  
>B.131 
 TTGTFVEEITENYKRNTENEDNKYTAASRNSHNLEFDGSDSSKNDTVCIH  
>B.132 
 ENYKRNTENEDNKYTAASRNSHNLEFDGSDSSKNDTVCIHKDETDLLFTD  
>B.133 
 DNKYTAASRNSHNLEFDGSDSSKNDTVCIHKDETDLLFTDQHNICLKLSG  
>B.134 
 SHNLEFDGSDSSKNDTVCIHKDETDLLFTDQHNICLKLSGQFMKEGNTQI  
>B.135 
 SSKNDTVCIHKDETDLLFTDQHNICLKLSGQFMKEGNTQIKEDLSDLTFL  
>B.136 
 KDETDLLFTDQHNICLKLSGQFMKEGNTQIKEDLSDLTFLEVAKAQEACH  
>B.137 
 QHNICLKLSGQFMKEGNTQIKEDLSDLTFLEVAKAQEACHGNTSNKEQLT  
>B.138 
 QFMKEGNTQIKEDLSDLTFLEVAKAQEACHGNTSNKEQLTATKTEQNIKD  
>B.139 
 KEDLSDLTFLEVAKAQEACHGNTSNKEQLTATKTEQNIKDFETSDTFFQT  
>B.140 
 EVAKAQEACHGNTSNKEQLTATKTEQNIKDFETSDTFFQTASGKNISVAK  
>B.141 
 GNTSNKEQLTATKTEQNIKDFETSDTFFQTASGKNISVAKESFNKIVNFF  
>B.142 
 ATKTEQNIKDFETSDTFFQTASGKNISVAKESFNKIVNFFDQKPEELHNF  
>B.143 
 FETSDTFFQTASGKNISVAKESFNKIVNFFDQKPEELHNFSLNSELHSDI  
>B.144 
 ASGKNISVAKESFNKIVNFFDQKPEELHNFSLNSELHSDIRKNKMDILSY  
>B.145 
 ESFNKIVNFFDQKPEELHNFSLNSELHSDIRKNKMDILSYEETDIVKHKI  
>B.146 
 DQKPEELHNFSLNSELHSDIRKNKMDILSYEETDIVKHKILKESVPVGTG  
>B.147 
 SLNSELHSDIRKNKMDILSYEETDIVKHKILKESVPVGTGNQLVTFQGQP  
>B.148 
 RKNKMDILSYEETDIVKHKILKESVPVGTGNQLVTFQGQPERDEKIKEPT  
>B.149 
 EETDIVKHKILKESVPVGTGNQLVTFQGQPERDEKIKEPTLLGFHTASGK  
>B.150 
 LKESVPVGTGNQLVTFQGQPERDEKIKEPTLLGFHTASGKKVKIAKESLD  
>B.151 
 NQLVTFQGQPERDEKIKEPTLLGFHTASGKKVKIAKESLDKVKNLFDEKE  
>B.152 
 ERDEKIKEPTLLGFHTASGKKVKIAKESLDKVKNLFDEKEQGTSEITSFS  
>B.153 
 LLGFHTASGKKVKIAKESLDKVKNLFDEKEQGTSEITSFSHQWAKTLKYR  
>B.154 
 KVKIAKESLDKVKNLFDEKEQGTSEITSFSHQWAKTLKYREACKDLELAC  
>B.155 
 KVKNLFDEKEQGTSEITSFSHQWAKTLKYREACKDLELACETIEITAAPK  
>B.156 
 QGTSEITSFSHQWAKTLKYREACKDLELACETIEITAAPKCKEMQNSLNN  
>B.157 
 HQWAKTLKYREACKDLELACETIEITAAPKCKEMQNSLNNDKNLVSIETV  
>B.158 
 EACKDLELACETIEITAAPKCKEMQNSLNNDKNLVSIETVVPPKLLSDNL  
>B.159 
 ETIEITAAPKCKEMQNSLNNDKNLVSIETVVPPKLLSDNLCRQTENLKTS  
>B.160 
 CKEMQNSLNNDKNLVSIETVVPPKLLSDNLCRQTENLKTSKSIFLKVKVH  
>B.161 
 DKNLVSIETVVPPKLLSDNLCRQTENLKTSKSIFLKVKVHENVEKETAKS  
>B.162 
 VPPKLLSDNLCRQTENLKTSKSIFLKVKVHENVEKETAKSPATCYTNQSP  
>B.163 
 CRQTENLKTSKSIFLKVKVHENVEKETAKSPATCYTNQSPYSVIENSALA  
>B.164 
 KSIFLKVKVHENVEKETAKSPATCYTNQSPYSVIENSALAFYTSCSRKTS  
>B.165 
 ENVEKETAKSPATCYTNQSPYSVIENSALAFYTSCSRKTSVSQTSLLEAK  
>B.166 
 PATCYTNQSPYSVIENSALAFYTSCSRKTSVSQTSLLEAKKWLREGIFDG  
>B.167 
 YSVIENSALAFYTSCSRKTSVSQTSLLEAKKWLREGIFDGQPERINTADY  
>B.168 
 FYTSCSRKTSVSQTSLLEAKKWLREGIFDGQPERINTADYVGNYLYENNS  
>B.169 
 VSQTSLLEAKKWLREGIFDGQPERINTADYVGNYLYENNSNSTIAENDKN  
>B.170 
 KWLREGIFDGQPERINTADYVGNYLYENNSNSTIAENDKNHLSEKQDTYL  
>B.171 
 QPERINTADYVGNYLYENNSNSTIAENDKNHLSEKQDTYLSNSSMSNSYS  
>B.172 
 VGNYLYENNSNSTIAENDKNHLSEKQDTYLSNSSMSNSYSYHSDEVYNDS  
>B.173 
 NSTIAENDKNHLSEKQDTYLSNSSMSNSYSYHSDEVYNDSGYLSKNKLDS  
>B.174 
 HLSEKQDTYLSNSSMSNSYSYHSDEVYNDSGYLSKNKLDSGIEPVLKNVE  
>B.175 
 SNSSMSNSYSYHSDEVYNDSGYLSKNKLDSGIEPVLKNVEDQKNTSFSKV  
>B.176 
 YHSDEVYNDSGYLSKNKLDSGIEPVLKNVEDQKNTSFSKVISNVKDANAY  
>B.177 
 GYLSKNKLDSGIEPVLKNVEDQKNTSFSKVISNVKDANAYPQTVNEDICV  
>B.178 
 GIEPVLKNVEDQKNTSFSKVISNVKDANAYPQTVNEDICVEELVTSSSPC  
>B.179 
 DQKNTSFSKVISNVKDANAYPQTVNEDICVEELVTSSSPCKNKNAAIKLS  
>B.180 
 ISNVKDANAYPQTVNEDICVEELVTSSSPCKNKNAAIKLSISNSNNFEVG  
>B.181 
 PQTVNEDICVEELVTSSSPCKNKNAAIKLSISNSNNFEVGPPAFRIASGK  
>B.182 
 EELVTSSSPCKNKNAAIKLSISNSNNFEVGPPAFRIASGKIVCVSHETIK  
>B.183 
 KNKNAAIKLSISNSNNFEVGPPAFRIASGKIVCVSHETIKKVKDIFTDSF  
>B.184 
 ISNSNNFEVGPPAFRIASGKIVCVSHETIKKVKDIFTDSFSKVIKENNEN  
>B.185 
 PPAFRIASGKIVCVSHETIKKVKDIFTDSFSKVIKENNENKSKICQTKIM  
>B.186 
 IVCVSHETIKKVKDIFTDSFSKVIKENNENKSKICQTKIMAGCYEALDDS  
>B.187 
 KVKDIFTDSFSKVIKENNENKSKICQTKIMAGCYEALDDSEDILHNSLDN  
>B.188 
 SKVIKENNENKSKICQTKIMAGCYEALDDSEDILHNSLDNDECSTHSHKV  
>B.189 
 KSKICQTKIMAGCYEALDDSEDILHNSLDNDECSTHSHKVFADIQSEEIL  
>B.190 
 AGCYEALDDSEDILHNSLDNDECSTHSHKVFADIQSEEILQHNQNMSGLE  
>B.191 
 EDILHNSLDNDECSTHSHKVFADIQSEEILQHNQNMSGLEKVSKISPCDV  
>B.192 
 DECSTHSHKVFADIQSEEILQHNQNMSGLEKVSKISPCDVSLETSDICKC  
>B.193 
 FADIQSEEILQHNQNMSGLEKVSKISPCDVSLETSDICKCSIGKLHKSVS  
>B.194 
 QHNQNMSGLEKVSKISPCDVSLETSDICKCSIGKLHKSVSSANTCGIFST  
>B.195 
 KVSKISPCDVSLETSDICKCSIGKLHKSVSSANTCGIFSTASGKSVQVSD  
>B.196 
 SLETSDICKCSIGKLHKSVSSANTCGIFSTASGKSVQVSDASLQNARQVF  
>B.197 
 SIGKLHKSVSSANTCGIFSTASGKSVQVSDASLQNARQVFSEIEDSTKQV  
>B.198 
 SANTCGIFSTASGKSVQVSDASLQNARQVFSEIEDSTKQVFSKVLFKSNE  
>B.199 
 ASGKSVQVSDASLQNARQVFSEIEDSTKQVFSKVLFKSNEHSDQLTREEN  
>B.200 
 ASLQNARQVFSEIEDSTKQVFSKVLFKSNEHSDQLTREENTAIRTPEHLI  
>B.201 
 SEIEDSTKQVFSKVLFKSNEHSDQLTREENTAIRTPEHLISQKGFSYNVV  
>B.202 
 FSKVLFKSNEHSDQLTREENTAIRTPEHLISQKGFSYNVVNSSAFSGFST  
>B.203 
 HSDQLTREENTAIRTPEHLISQKGFSYNVVNSSAFSGFSTASGKQVSILE  
>B.204 
 TAIRTPEHLISQKGFSYNVVNSSAFSGFSTASGKQVSILESSLHKVKGVL  
>B.205 
 SQKGFSYNVVNSSAFSGFSTASGKQVSILESSLHKVKGVLEEFDLIRTEH  
>B.206 
 NSSAFSGFSTASGKQVSILESSLHKVKGVLEEFDLIRTEHSLHYSPTSRQ  
>B.207 
 ASGKQVSILESSLHKVKGVLEEFDLIRTEHSLHYSPTSRQNVSKILPRVD  
>B.208 
 SSLHKVKGVLEEFDLIRTEHSLHYSPTSRQNVSKILPRVDKRNPEHCVNS  
>B.209 
 EEFDLIRTEHSLHYSPTSRQNVSKILPRVDKRNPEHCVNSEMEKTCSKEF  
>B.210 
 SLHYSPTSRQNVSKILPRVDKRNPEHCVNSEMEKTCSKEFKLSNNLNVEG  
>B.211 
 NVSKILPRVDKRNPEHCVNSEMEKTCSKEFKLSNNLNVEGGSSENNHSIK  
>B.212 
 KRNPEHCVNSEMEKTCSKEFKLSNNLNVEGGSSENNHSIKVSPYLSQFQQ  
>B.213 
 EMEKTCSKEFKLSNNLNVEGGSSENNHSIKVSPYLSQFQQDKQQLVLGTK  
>B.214 
 KLSNNLNVEGGSSENNHSIKVSPYLSQFQQDKQQLVLGTKVSLVENIHVL  
>B.215 
 GSSENNHSIKVSPYLSQFQQDKQQLVLGTKVSLVENIHVLGKEQASPKNV  
>B.216 
 VSPYLSQFQQDKQQLVLGTKVSLVENIHVLGKEQASPKNVKMEIGKTETF  
>B.217 
 DKQQLVLGTKVSLVENIHVLGKEQASPKNVKMEIGKTETFSDVPVKTNIE  
>B.218 
 VSLVENIHVLGKEQASPKNVKMEIGKTETFSDVPVKTNIEVCSTYSKDSE  
>B.219 
 GKEQASPKNVKMEIGKTETFSDVPVKTNIEVCSTYSKDSENYFETEAVEI  
>B.220 
 KMEIGKTETFSDVPVKTNIEVCSTYSKDSENYFETEAVEIAKAFMEDDEL  
>B.221 
 SDVPVKTNIEVCSTYSKDSENYFETEAVEIAKAFMEDDELTDSKLPSHAT  
>B.222 
 VCSTYSKDSENYFETEAVEIAKAFMEDDELTDSKLPSHATHSLFTCPENE  
>B.223 
 NYFETEAVEIAKAFMEDDELTDSKLPSHATHSLFTCPENEEMVLSNSRIG  
>B.224 
 AKAFMEDDELTDSKLPSHATHSLFTCPENEEMVLSNSRIGKRRGEPLILV  
>B.225 
 TDSKLPSHATHSLFTCPENEEMVLSNSRIGKRRGEPLILVGEPSIKRNLL  
>B.226 
 HSLFTCPENEEMVLSNSRIGKRRGEPLILVGEPSIKRNLLNEFDRIIENQ  
>B.227 
 EMVLSNSRIGKRRGEPLILVGEPSIKRNLLNEFDRIIENQEKSLKASKST  
>B.228 
 KRRGEPLILVGEPSIKRNLLNEFDRIIENQEKSLKASKSTPDGTIKDRRL  
>B.229 
 GEPSIKRNLLNEFDRIIENQEKSLKASKSTPDGTIKDRRLFMHHVSLEPI  
>B.230 
 NEFDRIIENQEKSLKASKSTPDGTIKDRRLFMHHVSLEPITCVPFRTTKE  
>B.231 
 EKSLKASKSTPDGTIKDRRLFMHHVSLEPITCVPFRTTKERQEIQNPNFT  
>B.232 
 PDGTIKDRRLFMHHVSLEPITCVPFRTTKERQEIQNPNFTAPGQEFLSKS  
>B.233 
 FMHHVSLEPITCVPFRTTKERQEIQNPNFTAPGQEFLSKSHLYEHLTLEK  
>B.234 
 TCVPFRTTKERQEIQNPNFTAPGQEFLSKSHLYEHLTLEKSSSNLAVSGH  
>B.235 
 RQEIQNPNFTAPGQEFLSKSHLYEHLTLEKSSSNLAVSGHPFYQVSATRN  
>B.236 
 APGQEFLSKSHLYEHLTLEKSSSNLAVSGHPFYQVSATRNEKMRHLITTG  
>B.237 
 HLYEHLTLEKSSSNLAVSGHPFYQVSATRNEKMRHLITTGRPTKVFVPPF  
>B.238 
 SSSNLAVSGHPFYQVSATRNEKMRHLITTGRPTKVFVPPFKTKSHFHRVE  
>B.239 
 PFYQVSATRNEKMRHLITTGRPTKVFVPPFKTKSHFHRVEQCVRNINLEE  
>B.240 
 EKMRHLITTGRPTKVFVPPFKTKSHFHRVEQCVRNINLEENRQKQNIDGH  
>B.241 
 RPTKVFVPPFKTKSHFHRVEQCVRNINLEENRQKQNIDGHGSDDSKNKIN  
>B.242 
 KTKSHFHRVEQCVRNINLEENRQKQNIDGHGSDDSKNKINDNEIHQFNKN  
>B.243 
 QCVRNINLEENRQKQNIDGHGSDDSKNKINDNEIHQFNKNNSNQAAAVTF  
>B.244 
 NRQKQNIDGHGSDDSKNKINDNEIHQFNKNNSNQAAAVTFTKCEEEPLDL  
>B.245 
 GSDDSKNKINDNEIHQFNKNNSNQAAAVTFTKCEEEPLDLITSLQNARDI  
>B.246 
 DNEIHQFNKNNSNQAAAVTFTKCEEEPLDLITSLQNARDIQDMRIKKKQR  
>B.247 
 NSNQAAAVTFTKCEEEPLDLITSLQNARDIQDMRIKKKQRQRVFPQPGSL  
>B.248 
 TKCEEEPLDLITSLQNARDIQDMRIKKKQRQRVFPQPGSLYLAKTSTLPR  
>B.249 
 ITSLQNARDIQDMRIKKKQRQRVFPQPGSLYLAKTSTLPRISLKAAVGGQ  
>B.250 
 QDMRIKKKQRQRVFPQPGSLYLAKTSTLPRISLKAAVGGQVPSACSHKQL  
>B.251 
 QRVFPQPGSLYLAKTSTLPRISLKAAVGGQVPSACSHKQLYTYGVSKHCI  
>B.252 
 YLAKTSTLPRISLKAAVGGQVPSACSHKQLYTYGVSKHCIKINSKNAESF  
>B.253 
 ISLKAAVGGQVPSACSHKQLYTYGVSKHCIKINSKNAESFQFHTEDYFGK  
>B.254 
 VPSACSHKQLYTYGVSKHCIKINSKNAESFQFHTEDYFGKESLWTGKGIQ  
>B.255 
 YTYGVSKHCIKINSKNAESFQFHTEDYFGKESLWTGKGIQLADGGWLIPS  
>B.256 
 KINSKNAESFQFHTEDYFGKESLWTGKGIQLADGGWLIPSNDGKAGKEEF  
>B.257 
 QFHTEDYFGKESLWTGKGIQLADGGWLIPSNDGKAGKEEFYRALCDTPGV  
>B.258 
 ESLWTGKGIQLADGGWLIPSNDGKAGKEEFYRALCDTPGVDPKLISRIWV  
>B.259 
 LADGGWLIPSNDGKAGKEEFYRALCDTPGVDPKLISRIWVYNHYRWIIWK  
>B.260 
 NDGKAGKEEFYRALCDTPGVDPKLISRIWVYNHYRWIIWKLAAMECAFPK  
>B.261 
 YRALCDTPGVDPKLISRIWVYNHYRWIIWKLAAMECAFPKEFANRCLSPE  
>B.262 
 DPKLISRIWVYNHYRWIIWKLAAMECAFPKEFANRCLSPERVLLQLKYRY  
>B.263 
 YNHYRWIIWKLAAMECAFPKEFANRCLSPERVLLQLKYRYDTEIDRSRRS  
>B.264 
 LAAMECAFPKEFANRCLSPERVLLQLKYRYDTEIDRSRRSAIKKIMERDD  
>B.265 
 EFANRCLSPERVLLQLKYRYDTEIDRSRRSAIKKIMERDDTAAKTLVLCV  
>B.266 
 RVLLQLKYRYDTEIDRSRRSAIKKIMERDDTAAKTLVLCVSDIISLSANI  
>B.267 
 DTEIDRSRRSAIKKIMERDDTAAKTLVLCVSDIISLSANISETSSNKTSS  
>B.268 
 AIKKIMERDDTAAKTLVLCVSDIISLSANISETSSNKTSSADTQKVAIIE  
>B.269 
 TAAKTLVLCVSDIISLSANISETSSNKTSSADTQKVAIIELTDGWYAVKA  
>B.270 
 SDIISLSANISETSSNKTSSADTQKVAIIELTDGWYAVKAQLDPPLLAVL  
>B.271 
 SETSSNKTSSADTQKVAIIELTDGWYAVKAQLDPPLLAVLKNGRLTVGQK  
>B.272 
 ADTQKVAIIELTDGWYAVKAQLDPPLLAVLKNGRLTVGQKIILHGAELVG  
>B.273 
 LTDGWYAVKAQLDPPLLAVLKNGRLTVGQKIILHGAELVGSPDACTPLEA  
>B.274 
 QLDPPLLAVLKNGRLTVGQKIILHGAELVGSPDACTPLEAPESLMLKISA  
>B.275 
 KNGRLTVGQKIILHGAELVGSPDACTPLEAPESLMLKISANSTRPARWYT  
>B.276 
 IILHGAELVGSPDACTPLEAPESLMLKISANSTRPARWYTKLGFFPDPRP  
>B.277 
 SPDACTPLEAPESLMLKISANSTRPARWYTKLGFFPDPRPFPLPLSSLFS  
>B.278 
 PESLMLKISANSTRPARWYTKLGFFPDPRPFPLPLSSLFSDGGNVGCVDV  
>B.279 
 NSTRPARWYTKLGFFPDPRPFPLPLSSLFSDGGNVGCVDVIIQRAYPIQW  
>B.280 
 KLGFFPDPRPFPLPLSSLFSDGGNVGCVDVIIQRAYPIQWMEKTSSGLYI  
>B.281 
 FPLPLSSLFSDGGNVGCVDVIIQRAYPIQWMEKTSSGLYIFRNEREEEKE  
>B.282 
 DGGNVGCVDVIIQRAYPIQWMEKTSSGLYIFRNEREEEKEAAKYVEAQQK  
>B.283 
 IIQRAYPIQWMEKTSSGLYIFRNEREEEKEAAKYVEAQQKRLEALFTKIQ  
>B.284 
 MEKTSSGLYIFRNEREEEKEAAKYVEAQQKRLEALFTKIQEEFEEHEENT  
>B.285 
 FRNEREEEKEAAKYVEAQQKRLEALFTKIQEEFEEHEENTTKPYLPSRAL  
>B.286 
 AAKYVEAQQKRLEALFTKIQEEFEEHEENTTKPYLPSRALTRQQVRALQD  
>B.287 
 RLEALFTKIQEEFEEHEENTTKPYLPSRALTRQQVRALQDGAELYEAVKN  
>B.288 
 EEFEEHEENTTKPYLPSRALTRQQVRALQDGAELYEAVKNAADPAYLEGY  
>B.289 
 TKPYLPSRALTRQQVRALQDGAELYEAVKNAADPAYLEGYFSEEQLRALN  
>B.290 
 TRQQVRALQDGAELYEAVKNAADPAYLEGYFSEEQLRALNNHRQMLNDKK  
>B.291 
 GAELYEAVKNAADPAYLEGYFSEEQLRALNNHRQMLNDKKQAQIQLEIRK  
>B.292 
 AADPAYLEGYFSEEQLRALNNHRQMLNDKKQAQIQLEIRKAMESAEQKEQ  
>B.293 
 FSEEQLRALNNHRQMLNDKKQAQIQLEIRKAMESAEQKEQGLSRDVTTVW  
>B.294 
 NHRQMLNDKKQAQIQLEIRKAMESAEQKEQGLSRDVTTVWKLRIVSYSKK  
>B.295 
 QAQIQLEIRKAMESAEQKEQGLSRDVTTVWKLRIVSYSKKEKDSVILSIW  
>B.296 
 AMESAEQKEQGLSRDVTTVWKLRIVSYSKKEKDSVILSIWRPSSDLYSLL  
>B.297 
 GLSRDVTTVWKLRIVSYSKKEKDSVILSIWRPSSDLYSLLTEGKRYRIYH  
>B.298 
 KLRIVSYSKKEKDSVILSIWRPSSDLYSLLTEGKRYRIYHLATSKSKSKS  
>B.299 
 EKDSVILSIWRPSSDLYSLLTEGKRYRIYHLATSKSKSKSERANIQLAAT  
>B.300 
 RPSSDLYSLLTEGKRYRIYHLATSKSKSKSERANIQLAATKKTQYQQLPV  
>B.301 
 TEGKRYRIYHLATSKSKSKSERANIQLAATKKTQYQQLPVSDEILFQIYQ  
>B.302 
 LATSKSKSKSERANIQLAATKKTQYQQLPVSDEILFQIYQPREPLHFSKF  
>B.303 
 ERANIQLAATKKTQYQQLPVSDEILFQIYQPREPLHFSKFLDPDFQPSCS  
>B.304 
 KKTQYQQLPVSDEILFQIYQPREPLHFSKFLDPDFQPSCSEVDLIGFVVS  
>B.305 
 SDEILFQIYQPREPLHFSKFLDPDFQPSCSEVDLIGFVVSVVKKTGLAPF  
>B.306 
 PREPLHFSKFLDPDFQPSCSEVDLIGFVVSVVKKTGLAPFVYLSDECYNL  
>B.307 
 LDPDFQPSCSEVDLIGFVVSVVKKTGLAPFVYLSDECYNLLAIKFWIDLN  
>B.308 
 EVDLIGFVVSVVKKTGLAPFVYLSDECYNLLAIKFWIDLNEDIIKPHMLI  
>B.309 
 VVKKTGLAPFVYLSDECYNLLAIKFWIDLNEDIIKPHMLIAASNLQWRPE  
>B.310 
 VYLSDECYNLLAIKFWIDLNEDIIKPHMLIAASNLQWRPESKSGLLTLFA  
>B.311 
 LAIKFWIDLNEDIIKPHMLIAASNLQWRPESKSGLLTLFAGDFSVFSASP  
>B.312 
 EDIIKPHMLIAASNLQWRPESKSGLLTLFAGDFSVFSASPKEGHFQETFN  
>B.313 
 AASNLQWRPESKSGLLTLFAGDFSVFSASPKEGHFQETFNKMKNTVENID  
>B.314 
 SKSGLLTLFAGDFSVFSASPKEGHFQETFNKMKNTVENIDILCNEAENKL  
>B.315 
 GDFSVFSASPKEGHFQETFNKMKNTVENIDILCNEAENKLMHILHANDPK  
>B.316 
 KEGHFQETFNKMKNTVENIDILCNEAENKLMHILHANDPKWSTPTKDCTS  
>B.317 
 KMKNTVENIDILCNEAENKLMHILHANDPKWSTPTKDCTSGPYTAQIIPG  
>B.318 
 ILCNEAENKLMHILHANDPKWSTPTKDCTSGPYTAQIIPGTGNKLLMSSP  
>B.319 
 MHILHANDPKWSTPTKDCTSGPYTAQIIPGTGNKLLMSSPNCEIYYQSPL  
>B.320 
 WSTPTKDCTSGPYTAQIIPGTGNKLLMSSPNCEIYYQSPLSLCMAKRKSV  
>B.321 
 GPYTAQIIPGTGNKLLMSSPNCEIYYQSPLSLCMAKRKSVSTPVSAQMTS  
>B.322 
 TGNKLLMSSPNCEIYYQSPLSLCMAKRKSVSTPVSAQMTSKSCKGEKEID  
>B.323 
 NCEIYYQSPLSLCMAKRKSVSTPVSAQMTSKSCKGEKEIDDQKNCKKRRA  
>B.324 
 SLCMAKRKSVSTPVSAQMTSKSCKGEKEIDDQKNCKKRRALDFLSRLPLP  
>B.325 
 STPVSAQMTSKSCKGEKEIDDQKNCKKRRALDFLSRLPLPPPVSPICTFV  
>B.326 
 KSCKGEKEIDDQKNCKKRRALDFLSRLPLPPPVSPICTFVSPAAQKAFQP  
>B.327 
 DQKNCKKRRALDFLSRLPLPPPVSPICTFVSPAAQKAFQPPRSCGTKYET  
>B.328 
 LDFLSRLPLPPPVSPICTFVSPAAQKAFQPPRSCGTKYETPIKKKELNSP  
>B.329 
 PPVSPICTFVSPAAQKAFQPPRSCGTKYETPIKKKELNSPQMTPFKKFNE  
>B.330 
 SPAAQKAFQPPRSCGTKYETPIKKKELNSPQMTPFKKFNEISLLESNSIA  
>B.331 
 PRSCGTKYETPIKKKELNSPQMTPFKKFNEISLLESNSIADEELALINTQ  
>B.332 
 PIKKKELNSPQMTPFKKFNEISLLESNSIADEELALINTQALLSGSTGEK  
>B.333 
 QMTPFKKFNEISLLESNSIADEELALINTQALLSGSTGEKQFISVSESTR  
>B.334 
 ISLLESNSIADEELALINTQALLSGSTGEKQFISVSESTRTAPTSSEDYL  
>B.335 
 DEELALINTQALLSGSTGEKQFISVSESTRTAPTSSEDYLRLKRRCTTSL  
>B.336 
 ALLSGSTGEKQFISVSESTRTAPTSSEDYLRLKRRCTTSLIKEQESSQAS  
>B.337 
 QFISVSESTRTAPTSSEDYLRLKRRCTTSLIKEQESSQASTEECEKNKQD  
